# Supplementary material for: Liver-Specific Nanoparticle-Mediated Delivery and MMP-Triggered Release of Veratridine to Effectively Target Metastatic Colorectal Cancer
Source: Cancers (Basel). 2025 Oct 8;17(19):3253. doi: 10.3390/cancers17193253 (PMC12524202; doi:10.3390/cancers17193253)
Supplement: Supplementary file 1 [file cancers-17-03253-s001.zip]

Archive with 1 entries (1 files):
- cancers-3849727-supplementary.pdf
